# Supplementary material for: New insights into the phylogeny and taxonomy of Chinese Physospermopsis (Apiaceae)
Source: PhytoKeys. 2021 Mar 23;175:67–88. doi: 10.3897/phytokeys.175.57681 (PMC8009866; doi:10.3897/phytokeys.175.57681)
Supplement: XML Treatment for Physospermopsis [file phytokeys.175.57681-treatment1.xml]

<!DOCTYPE tp:taxon-treatment
  PUBLIC "-//TaxonX//DTD Taxonomic Treatment Publishing DTD v0 20100105//EN" "tax-treatment-NSO.dtd">
<tp:taxon-treatment xmlns:tp="http://www.plazi.org/taxpub"><tp:treatment-meta><kwd-group><label>Taxon classification</label><kwd><named-content xmlns:xlink="http://www.w3.org/1999/xlink" content-type="kingdom">Plantae</named-content></kwd></kwd-group><mixed-citation publication-type="journal"><person-group><name><surname>Xu</surname><given-names>Xin-Rui</given-names></name><name><surname>Guo</surname><given-names>Xian-Lin</given-names></name><name><surname>Price</surname><given-names>Megan</given-names></name><name><surname>He</surname><given-names>Xing-Jin</given-names></name><name><surname>Zhou</surname><given-names>Song-Dong</given-names></name></person-group><article-title>New insights into the phylogeny and taxonomy of Chinese <italic><tp:taxon-name><tp:taxon-name-part taxon-name-part-type="genus" reg="Physospermopsis">Physospermopsis</tp:taxon-name-part></tp:taxon-name></italic> (<tp:taxon-name><tp:taxon-name-part taxon-name-part-type="family">Apiaceae</tp:taxon-name-part></tp:taxon-name>)</article-title><source>PhytoKeys</source><day>23</day><month>3</month><year>2021</year><volume>175</volume><fpage>67</fpage><lpage>88</lpage><pub-id pub-id-type="doi">10.3897/phytokeys.175.57681</pub-id></mixed-citation></tp:treatment-meta><tp:nomenclature><tp:taxon-name><object-id xmlns:xlink="http://www.w3.org/1999/xlink" content-type="arpha" xlink:type="simple">C0DABFC0-2139-53CA-8E17-3DB3EA04DDC1</object-id>
              <tp:taxon-name-part taxon-name-part-type="genus" reg="Physospermopsis">Physospermopsis</tp:taxon-name-part>
            </tp:taxon-name><tp:taxon-authority>H.Wolff (1925: 276)</tp:taxon-authority></tp:nomenclature><tp:treatment-sec sec-type="material" id="SECID0EJAAI"><title>Type.</title><p><italic><tp:taxon-name><tp:taxon-name-part taxon-name-part-type="genus" reg="Physospermopsis">Physospermopsis</tp:taxon-name-part> <tp:taxon-name-part taxon-name-part-type="species" reg="delavayi">delavayi</tp:taxon-name-part></tp:taxon-name></italic> H.Wolff (1925: 278)</p></tp:treatment-sec></tp:taxon-treatment>
