# Supplementary material for: New insights into the phylogeny and taxonomy of Chinese Physospermopsis (Apiaceae)
Source: PhytoKeys. 2021 Mar 23;175:67–88. doi: 10.3897/phytokeys.175.57681 (PMC8009866; doi:10.3897/phytokeys.175.57681)
Supplement: XML Treatment for Physospermopsis alepidioides [file phytokeys.175.57681-treatment2.xml]

<!DOCTYPE tp:taxon-treatment
  PUBLIC "-//TaxonX//DTD Taxonomic Treatment Publishing DTD v0 20100105//EN" "tax-treatment-NSO.dtd">
<tp:taxon-treatment xmlns:tp="http://www.plazi.org/taxpub"><tp:treatment-meta><kwd-group><label>Taxon classification</label><kwd><named-content xmlns:xlink="http://www.w3.org/1999/xlink" content-type="kingdom">Plantae</named-content></kwd></kwd-group><mixed-citation publication-type="journal"><person-group><name><surname>Xu</surname><given-names>Xin-Rui</given-names></name><name><surname>Guo</surname><given-names>Xian-Lin</given-names></name><name><surname>Price</surname><given-names>Megan</given-names></name><name><surname>He</surname><given-names>Xing-Jin</given-names></name><name><surname>Zhou</surname><given-names>Song-Dong</given-names></name></person-group><article-title>New insights into the phylogeny and taxonomy of Chinese <italic><tp:taxon-name><tp:taxon-name-part taxon-name-part-type="genus" reg="Physospermopsis">Physospermopsis</tp:taxon-name-part></tp:taxon-name></italic> (<tp:taxon-name><tp:taxon-name-part taxon-name-part-type="family">Apiaceae</tp:taxon-name-part></tp:taxon-name>)</article-title><source>PhytoKeys</source><day>23</day><month>3</month><year>2021</year><volume>175</volume><fpage>67</fpage><lpage>88</lpage><pub-id pub-id-type="doi">10.3897/phytokeys.175.57681</pub-id></mixed-citation></tp:treatment-meta><tp:nomenclature><label>1.</label><tp:taxon-name><object-id xmlns:xlink="http://www.w3.org/1999/xlink" content-type="arpha" xlink:type="simple">2797F21D-1AD8-5CE5-8BE0-9F4EA8FAA97F</object-id>
              <tp:taxon-name-part taxon-name-part-type="genus" reg="Physospermopsis">Physospermopsis</tp:taxon-name-part>
              <tp:taxon-name-part taxon-name-part-type="species" reg="alepidioides">alepidioides</tp:taxon-name-part>
            </tp:taxon-name><tp:taxon-authority>(H.Wolff et Hand.-Mazz.) R.H.Shan, 1941: 187</tp:taxon-authority><tp:nomenclature-citation-list><tp:nomenclature-citation><tp:taxon-name>
                  <tp:taxon-name-part taxon-name-part-type="genus" reg="Haploseseli"/>
                  <tp:taxon-name-part taxon-name-part-type="species" reg="alepidioides"/>
                </tp:taxon-name><comment>≡ <tp:taxon-name><tp:taxon-name-part taxon-name-part-type="genus" reg="Haploseseli">Haploseseli</tp:taxon-name-part> <tp:taxon-name-part taxon-name-part-type="species" reg="alepidioides">alepidioides</tp:taxon-name-part></tp:taxon-name> H.Wolff et Hand.-Mazz., 1933: 722 </comment></tp:nomenclature-citation></tp:nomenclature-citation-list></tp:nomenclature><tp:treatment-sec sec-type="material" id="SECID0EILAI"><title>Type.</title><p>China. Sichuan: Yanyuan County, 2700–2800 m, 7 Oct 1914, <italic>Handel-Mazzetti 5562</italic> (holotype: WU [WU0060774]).</p></tp:treatment-sec><tp:treatment-sec sec-type="description" id="SECID0EQLAI"><title>Diagnostic characters.</title><p><italic><tp:taxon-name><tp:taxon-name-part taxon-name-part-type="genus" reg="Physospermopsis">Physospermopsis</tp:taxon-name-part> <tp:taxon-name-part taxon-name-part-type="species" reg="alepidioides">alepidioides</tp:taxon-name-part></tp:taxon-name></italic> usually possesses an entire leaf blade with a sparsely serrated margin. The shape of the entire leaf segment is an obvious diagnostic characteristic to distinguish it from other <italic><tp:taxon-name><tp:taxon-name-part taxon-name-part-type="genus" reg="Physospermopsis">Physospermopsis</tp:taxon-name-part></tp:taxon-name></italic> species. The stem of it is velutinous.</p></tp:treatment-sec><tp:treatment-sec sec-type="distribution" id="SECID0EIMAI"><title>Distribution.</title><p>Endemic to China, Sichuan (Fig. <xref ref-type="fig" rid="F4">4</xref>).</p></tp:treatment-sec><tp:treatment-sec sec-type="habitat" id="SECID0ESMAI"><title>Habitat.</title><p><italic><tp:taxon-name><tp:taxon-name-part taxon-name-part-type="genus" reg="Physospermopsis">Physospermopsis</tp:taxon-name-part> <tp:taxon-name-part taxon-name-part-type="species" reg="alepidioides">alepidioides</tp:taxon-name-part></tp:taxon-name></italic> usually occurs in open forests and grasslands.</p></tp:treatment-sec><tp:treatment-sec sec-type="material" id="SECID0EDNAI"><title>Additional specimens examined.</title><p><bold>China. Sichuan Province</bold>: Muli County, Hetaowan, 2300 m, 8 Aug 2019, <italic>X.R.Xu XXR2019080801</italic> (<named-content xmlns:xlink="http://www.w3.org/1999/xlink" content-type="dwc:institutional_code" xlink:type="simple">SZ</named-content>); Muli County, Hetaowan, 2250 m, 23 Dec 1982, <italic>Y.B.Yang &amp; Y.L.Cao 400</italic> (CDBI); Muli County, Liziping, 21 Sep 2011, <italic>X.G.Ma m11092101</italic> (<named-content xmlns:xlink="http://www.w3.org/1999/xlink" content-type="dwc:institutional_code" xlink:type="simple">SZ</named-content>); unknown locality, 2650 m, 19 Jul 1983, <italic>Anonymous 22</italic> (HITBC); Yanyuan County, Mt. Huolu, 3950 m, 22 Jul 1983, <italic>Anonymous 25</italic> (HITBC).</p></tp:treatment-sec><tp:treatment-sec><!--Section generated to contain objects referenced in tp:taxon-treatment.--><fig id="F4" position="float" orientation="portrait"><object-id xmlns:xlink="http://www.w3.org/1999/xlink" content-type="doi" xlink:type="simple">10.3897/phytokeys.175.57681.figure4</object-id><object-id xmlns:xlink="http://www.w3.org/1999/xlink" content-type="arpha" xlink:type="simple">FF030180-C64A-5D94-9209-421148752AA6</object-id><label>Figure 4.</label><caption><p>Geographic distribution of the eight Chinese <italic><tp:taxon-name><tp:taxon-name-part taxon-name-part-type="genus" reg="Physospermopsis">Physospermopsis</tp:taxon-name-part></tp:taxon-name></italic> species in China. The altitude, scale, name of provinces and provincial capitals are also showed on the map.</p></caption><graphic xmlns:xlink="http://www.w3.org/1999/xlink" xlink:href="phytokeys-175-067-g004.jpg" position="float" orientation="portrait" xlink:type="simple" id="oo_523303.jpg"><uri content-type="original_file" xlink:type="simple">https://binary.pensoft.net/fig/523303</uri></graphic></fig></tp:treatment-sec></tp:taxon-treatment>
