# Supplementary material for: New insights into the phylogeny and taxonomy of Chinese Physospermopsis (Apiaceae)
Source: PhytoKeys. 2021 Mar 23;175:67–88. doi: 10.3897/phytokeys.175.57681 (PMC8009866; doi:10.3897/phytokeys.175.57681)
Supplement: XML Treatment for Physospermopsis rubrinervis [file phytokeys.175.57681-treatment3.xml]

<!DOCTYPE tp:taxon-treatment
  PUBLIC "-//TaxonX//DTD Taxonomic Treatment Publishing DTD v0 20100105//EN" "tax-treatment-NSO.dtd">
<tp:taxon-treatment xmlns:tp="http://www.plazi.org/taxpub"><tp:treatment-meta><kwd-group><label>Taxon classification</label><kwd><named-content xmlns:xlink="http://www.w3.org/1999/xlink" content-type="kingdom">Plantae</named-content></kwd></kwd-group><mixed-citation publication-type="journal"><person-group><name><surname>Xu</surname><given-names>Xin-Rui</given-names></name><name><surname>Guo</surname><given-names>Xian-Lin</given-names></name><name><surname>Price</surname><given-names>Megan</given-names></name><name><surname>He</surname><given-names>Xing-Jin</given-names></name><name><surname>Zhou</surname><given-names>Song-Dong</given-names></name></person-group><article-title>New insights into the phylogeny and taxonomy of Chinese <italic><tp:taxon-name><tp:taxon-name-part taxon-name-part-type="genus" reg="Physospermopsis">Physospermopsis</tp:taxon-name-part></tp:taxon-name></italic> (<tp:taxon-name><tp:taxon-name-part taxon-name-part-type="family">Apiaceae</tp:taxon-name-part></tp:taxon-name>)</article-title><source>PhytoKeys</source><day>23</day><month>3</month><year>2021</year><volume>175</volume><fpage>67</fpage><lpage>88</lpage><pub-id pub-id-type="doi">10.3897/phytokeys.175.57681</pub-id></mixed-citation></tp:treatment-meta><tp:nomenclature><label>2.</label><tp:taxon-name><object-id xmlns:xlink="http://www.w3.org/1999/xlink" content-type="arpha" xlink:type="simple">64822BFE-1082-5DA6-9C82-766A751968DB</object-id>
              <tp:taxon-name-part taxon-name-part-type="genus" reg="Physospermopsis">Physospermopsis</tp:taxon-name-part>
              <tp:taxon-name-part taxon-name-part-type="species" reg="rubrinervis">rubrinervis</tp:taxon-name-part>
            </tp:taxon-name><tp:taxon-authority>(A.R.Franchet) C.Norman, 1938: 231</tp:taxon-authority><tp:nomenclature-citation-list><tp:nomenclature-citation><tp:taxon-name>
                  <tp:taxon-name-part taxon-name-part-type="genus" reg="Trachydium"/>
                  <tp:taxon-name-part taxon-name-part-type="species" reg="rubrinerve"/>
                </tp:taxon-name><comment>≡ <tp:taxon-name><tp:taxon-name-part taxon-name-part-type="genus" reg="Trachydium">Trachydium</tp:taxon-name-part> <tp:taxon-name-part taxon-name-part-type="species" reg="rubrinerve">rubrinerve</tp:taxon-name-part></tp:taxon-name> A.R.Franchet, 1894: 112 </comment></tp:nomenclature-citation><tp:nomenclature-citation><tp:taxon-name>
                  <tp:taxon-name-part taxon-name-part-type="genus" reg="Pleurospermum"/>
                  <tp:taxon-name-part taxon-name-part-type="species" reg="rubrinerve"/>
                </tp:taxon-name><comment>≡ <tp:taxon-name><tp:taxon-name-part taxon-name-part-type="genus" reg="Pleurospermum">Pleurospermum</tp:taxon-name-part> <tp:taxon-name-part taxon-name-part-type="species" reg="rubrinerve">rubrinerve</tp:taxon-name-part></tp:taxon-name> (A.R.Franchet) M.Hiroe, 1979: 747 </comment></tp:nomenclature-citation></tp:nomenclature-citation-list></tp:nomenclature><tp:treatment-sec sec-type="material" id="SECID0E5PAI"><title>Type.</title><p>China. Yunnan: Eryuan County, Mt. Luoping, 3200 m, 31 Aug 1888, <italic>Delavay 3235</italic> (holotype: P [P00245453]; lectotype, designated by <xref ref-type="bibr" rid="B35">Pimenov 2017</xref>, pg. 188: P [P00245453] ; isolectotypes: K [K001235378], P [P00245454, P00834665]).</p></tp:treatment-sec><tp:treatment-sec sec-type="description" id="SECID0EKQAI"><title>Diagnostic characters.</title><p><italic><tp:taxon-name><tp:taxon-name-part taxon-name-part-type="genus" reg="Physospermopsis">Physospermopsis</tp:taxon-name-part> <tp:taxon-name-part taxon-name-part-type="species" reg="rubrinervis">rubrinervis</tp:taxon-name-part></tp:taxon-name></italic> usually possesses dark purple, sparsely branching stems. The basal blade is ovate to broadly ovate in outline, having almost purple-red nerves.</p></tp:treatment-sec><tp:treatment-sec sec-type="distribution" id="SECID0E2QAI"><title>Distribution in China.</title><p>Sichuan, Yunnan (Fig. <xref ref-type="fig" rid="F4">4</xref>).</p></tp:treatment-sec><tp:treatment-sec sec-type="distribution" id="SECID0EFRAI"><title>Distribution outside China.</title><p>India, Nepal.</p></tp:treatment-sec><tp:treatment-sec sec-type="habitat" id="SECID0EKRAI"><title>Habitat.</title><p>This species grows in the forest edge or rhododendron shrubs at an elevation of 2800–4800 m.</p></tp:treatment-sec><tp:treatment-sec sec-type="material" id="SECID0EPRAI"><title>Additional specimens examined.</title><p><bold>China. Sichuan Province</bold>: Yanbian County, Yankou xiang, 3150 m, 20 Sep 2002, <italic>X.F.Gao</italic>, <italic>Y.L.Peng &amp; G.Sun 3753</italic> (PE); Meigu County, Ligou xiang, 3600 m, 5 Aug 1959, <italic>1591</italic> (SM); Butuo County, Wuke pasture, 3500 m, 1 Jul 1976, <italic>Vegetation expedition 13827</italic> (CDBI); Dukou County, Mt. Dahei, 1400 m, 18 Jun 1983, <italic>Qinghai-Tibet Expedition 11231</italic> (KUN); Puge County, 9 Aug 1960, <italic>Anonymous 25099</italic> (SM); <bold>Yunnan Province</bold>: Eryuan County, Mt. Luoping, 3200 m, 17 Aug 2019, <italic>X.R.Xu XXR2019081701</italic> (<named-content xmlns:xlink="http://www.w3.org/1999/xlink" content-type="dwc:institutional_code" xlink:type="simple">SZ</named-content>); Lushui County, 3000 m, 18 Oct 2019, <italic>X.L.Guo G19101802</italic> (<named-content xmlns:xlink="http://www.w3.org/1999/xlink" content-type="dwc:institutional_code" xlink:type="simple">SZ</named-content>); unknown locality, 21 Sep 1959, <italic>S.G.Wu 2715</italic> (KUN).</p></tp:treatment-sec><tp:treatment-sec><!--Section generated to contain objects referenced in tp:taxon-treatment.--><fig id="F4" position="float" orientation="portrait"><object-id xmlns:xlink="http://www.w3.org/1999/xlink" content-type="doi" xlink:type="simple">10.3897/phytokeys.175.57681.figure4</object-id><object-id xmlns:xlink="http://www.w3.org/1999/xlink" content-type="arpha" xlink:type="simple">FF030180-C64A-5D94-9209-421148752AA6</object-id><label>Figure 4.</label><caption><p>Geographic distribution of the eight Chinese <italic><tp:taxon-name><tp:taxon-name-part taxon-name-part-type="genus" reg="Physospermopsis">Physospermopsis</tp:taxon-name-part></tp:taxon-name></italic> species in China. The altitude, scale, name of provinces and provincial capitals are also showed on the map.</p></caption><graphic xmlns:xlink="http://www.w3.org/1999/xlink" xlink:href="phytokeys-175-067-g004.jpg" position="float" orientation="portrait" xlink:type="simple" id="oo_523303.jpg"><uri content-type="original_file" xlink:type="simple">https://binary.pensoft.net/fig/523303</uri></graphic></fig></tp:treatment-sec><ref-list><ref id="B35"><mixed-citation xmlns:xlink="http://www.w3.org/1999/xlink" xlink:type="simple"><person-group><name name-style="western"><surname>Pimenov</surname><given-names>MG</given-names></name></person-group> (<year>2017</year>) <article-title>Updated checklist of Chinese Umbelliferea: Nomenclature, synonymy, typification, distribution.</article-title><source>Turczaninowia</source><volume>20</volume>(<issue>2</issue>): <fpage>106</fpage>–<lpage>239</lpage>. <ext-link xlink:type="simple" ext-link-type="doi" xlink:href="10.14258/turczaninowia.20.2.9">https://doi.org/10.14258/turczaninowia.20.2.9</ext-link></mixed-citation></ref></ref-list></tp:taxon-treatment>
