# Supplementary material for: New insights into the phylogeny and taxonomy of Chinese Physospermopsis (Apiaceae)
Source: PhytoKeys. 2021 Mar 23;175:67–88. doi: 10.3897/phytokeys.175.57681 (PMC8009866; doi:10.3897/phytokeys.175.57681)
Supplement: XML Treatment for Physospermopsis kingdon-wardii [file phytokeys.175.57681-treatment4.xml]

<!DOCTYPE tp:taxon-treatment
  PUBLIC "-//TaxonX//DTD Taxonomic Treatment Publishing DTD v0 20100105//EN" "tax-treatment-NSO.dtd">
<tp:taxon-treatment xmlns:tp="http://www.plazi.org/taxpub"><tp:treatment-meta><kwd-group><label>Taxon classification</label><kwd><named-content xmlns:xlink="http://www.w3.org/1999/xlink" content-type="kingdom">Plantae</named-content></kwd></kwd-group><mixed-citation publication-type="journal"><person-group><name><surname>Xu</surname><given-names>Xin-Rui</given-names></name><name><surname>Guo</surname><given-names>Xian-Lin</given-names></name><name><surname>Price</surname><given-names>Megan</given-names></name><name><surname>He</surname><given-names>Xing-Jin</given-names></name><name><surname>Zhou</surname><given-names>Song-Dong</given-names></name></person-group><article-title>New insights into the phylogeny and taxonomy of Chinese <italic><tp:taxon-name><tp:taxon-name-part taxon-name-part-type="genus" reg="Physospermopsis">Physospermopsis</tp:taxon-name-part></tp:taxon-name></italic> (<tp:taxon-name><tp:taxon-name-part taxon-name-part-type="family">Apiaceae</tp:taxon-name-part></tp:taxon-name>)</article-title><source>PhytoKeys</source><day>23</day><month>3</month><year>2021</year><volume>175</volume><fpage>67</fpage><lpage>88</lpage><pub-id pub-id-type="doi">10.3897/phytokeys.175.57681</pub-id></mixed-citation></tp:treatment-meta><tp:nomenclature><label>3.</label><tp:taxon-name><object-id xmlns:xlink="http://www.w3.org/1999/xlink" content-type="arpha" xlink:type="simple">5658104D-38FB-58B3-AE5B-8258CFE46DF9</object-id>
              <tp:taxon-name-part taxon-name-part-type="genus" reg="Physospermopsis">Physospermopsis</tp:taxon-name-part>
              <tp:taxon-name-part taxon-name-part-type="species" reg="kingdon-wardii">kingdon-wardii</tp:taxon-name-part>
            </tp:taxon-name><tp:taxon-authority>(H.Wolff) C.Norman, 1938: 231</tp:taxon-authority><tp:nomenclature-citation-list><tp:nomenclature-citation><tp:taxon-name>
                  <tp:taxon-name-part taxon-name-part-type="genus" reg="Pleurospermum"/>
                  <tp:taxon-name-part taxon-name-part-type="species" reg="rubrinerve"/>
                </tp:taxon-name><comment>≡ <tp:taxon-name><tp:taxon-name-part taxon-name-part-type="genus" reg="Trachydium">Trachydium</tp:taxon-name-part> <tp:taxon-name-part taxon-name-part-type="species" reg="kingdon-wardii">kingdon-wardii</tp:taxon-name-part></tp:taxon-name> H.Wolff, 1929: 124 </comment></tp:nomenclature-citation><tp:nomenclature-citation><tp:taxon-name>
                  <tp:taxon-name-part taxon-name-part-type="genus" reg="Pleurospermum"/>
                  <tp:taxon-name-part taxon-name-part-type="species" reg="kingdon-wardii"/>
                </tp:taxon-name><comment>≡ <tp:taxon-name><tp:taxon-name-part taxon-name-part-type="genus" reg="Pleurospermum">Pleurospermum</tp:taxon-name-part> <tp:taxon-name-part taxon-name-part-type="species" reg="kingdon-wardii">kingdon-wardii</tp:taxon-name-part></tp:taxon-name> (H.Wolff) M.Hiroe,1979: 747 </comment></tp:nomenclature-citation></tp:nomenclature-citation-list></tp:nomenclature><tp:treatment-sec sec-type="material" id="SECID0EUUAI"><title>Type.</title><p>China. Yunnan: A-tun-tsi, screes, turf, 14000 ft. (ca. 4267 m), 7 Aug 1913, <italic>Kingdon-Ward 992</italic> (lectotype: E [E00000221]).</p></tp:treatment-sec><tp:treatment-sec sec-type="description" id="SECID0E3UAI"><title>Diagnostic characters.</title><p><italic><tp:taxon-name><tp:taxon-name-part taxon-name-part-type="genus" reg="Physospermopsis">P.</tp:taxon-name-part> <tp:taxon-name-part taxon-name-part-type="species" reg="kingdon-wardii">kingdon-wardii</tp:taxon-name-part></tp:taxon-name></italic> is similar to <italic><tp:taxon-name><tp:taxon-name-part taxon-name-part-type="genus" reg="Physospermopsis">P.</tp:taxon-name-part> <tp:taxon-name-part taxon-name-part-type="species" reg="obtusiuscula">obtusiuscula</tp:taxon-name-part></tp:taxon-name></italic> in shape of basal leaves, but the stem of <italic><tp:taxon-name><tp:taxon-name-part taxon-name-part-type="genus" reg="Physospermopsis">P.</tp:taxon-name-part> <tp:taxon-name-part taxon-name-part-type="species" reg="kingdon-wardii">kingdon-wardii</tp:taxon-name-part></tp:taxon-name></italic> is reduced. The fruits are smaller than other species, and the immature fruits sometimes have sparse minute warts. Additionally, the ribs are prominent, often sinuate.</p></tp:treatment-sec><tp:treatment-sec sec-type="distribution" id="SECID0EDWAI"><title>Distribution in China.</title><p>Tibet, Yunnan (Fig. <xref ref-type="fig" rid="F4">4</xref>).</p></tp:treatment-sec><tp:treatment-sec sec-type="distribution" id="SECID0ENWAI"><title>Distribution outside China.</title><p>Bhutan, Nepal, Sikkim.</p></tp:treatment-sec><tp:treatment-sec sec-type="habitat" id="SECID0ESWAI"><title>Habitat.</title><p><italic><tp:taxon-name><tp:taxon-name-part taxon-name-part-type="genus" reg="Physospermopsis">Physospermopsis</tp:taxon-name-part> <tp:taxon-name-part taxon-name-part-type="species" reg="kingdon-wardii">kingdon-wardii</tp:taxon-name-part></tp:taxon-name></italic> usually grows in alpine meadows or scrubs at about 3900 m elevation.</p></tp:treatment-sec><tp:treatment-sec sec-type="material" id="SECID0EDXAI"><title>Additional specimens examined.</title><p><bold>China. Tibet Province</bold>: Nyalam County, 4000 m, 24 Aug 2019, <italic>X.L.Guo G19082407</italic> (<named-content xmlns:xlink="http://www.w3.org/1999/xlink" content-type="dwc:institutional_code" xlink:type="simple">SZ</named-content>); Bainang County, 4580 m, 24 Aug 1988, <italic>Anonymous 8</italic> (CDBI); Zayü County, 4180 m, 27 Sep 1982, <italic>Qinghai-Tibet Expedition 10772</italic> (PE); Zayü County, 4370 m, 31 Aug 2003, <italic>X.F.Gao</italic>, <italic>W.G.Tu</italic>, <italic>H.He &amp; Y.K.Qiao 6745</italic> (CDBI); <bold>Yunnan Province</bold>: Dêqên County, 4300 m, 28 Sep 1981, <italic>L.R.Xu 129</italic> (WUK); Dêqên County, 3900 m, 18 Aug 1940, <italic>K.M.Feng 6746</italic> (PE); Dêqên County, 4500 m, 23 Sep 1986, <italic>H.Sun &amp; Z.G.Qian 751</italic> (KUN); Zhongdian County, 4300 m, 2 Oct 1986, <italic>H.Sun &amp; Z.G.Qian 0980</italic> (KUN).</p></tp:treatment-sec><tp:treatment-sec><!--Section generated to contain objects referenced in tp:taxon-treatment.--><fig id="F4" position="float" orientation="portrait"><object-id xmlns:xlink="http://www.w3.org/1999/xlink" content-type="doi" xlink:type="simple">10.3897/phytokeys.175.57681.figure4</object-id><object-id xmlns:xlink="http://www.w3.org/1999/xlink" content-type="arpha" xlink:type="simple">FF030180-C64A-5D94-9209-421148752AA6</object-id><label>Figure 4.</label><caption><p>Geographic distribution of the eight Chinese <italic><tp:taxon-name><tp:taxon-name-part taxon-name-part-type="genus" reg="Physospermopsis">Physospermopsis</tp:taxon-name-part></tp:taxon-name></italic> species in China. The altitude, scale, name of provinces and provincial capitals are also showed on the map.</p></caption><graphic xmlns:xlink="http://www.w3.org/1999/xlink" xlink:href="phytokeys-175-067-g004.jpg" position="float" orientation="portrait" xlink:type="simple" id="oo_523303.jpg"><uri content-type="original_file" xlink:type="simple">https://binary.pensoft.net/fig/523303</uri></graphic></fig></tp:treatment-sec></tp:taxon-treatment>
