# Supplementary material for: New insights into the phylogeny and taxonomy of Chinese Physospermopsis (Apiaceae)
Source: PhytoKeys. 2021 Mar 23;175:67–88. doi: 10.3897/phytokeys.175.57681 (PMC8009866; doi:10.3897/phytokeys.175.57681)
Supplement: XML Treatment for Physospermopsis obtusiuscula [file phytokeys.175.57681-treatment5.xml]

<!DOCTYPE tp:taxon-treatment
  PUBLIC "-//TaxonX//DTD Taxonomic Treatment Publishing DTD v0 20100105//EN" "tax-treatment-NSO.dtd">
<tp:taxon-treatment xmlns:tp="http://www.plazi.org/taxpub"><tp:treatment-meta><kwd-group><label>Taxon classification</label><kwd><named-content xmlns:xlink="http://www.w3.org/1999/xlink" content-type="kingdom">Plantae</named-content></kwd></kwd-group><mixed-citation publication-type="journal"><person-group><name><surname>Xu</surname><given-names>Xin-Rui</given-names></name><name><surname>Guo</surname><given-names>Xian-Lin</given-names></name><name><surname>Price</surname><given-names>Megan</given-names></name><name><surname>He</surname><given-names>Xing-Jin</given-names></name><name><surname>Zhou</surname><given-names>Song-Dong</given-names></name></person-group><article-title>New insights into the phylogeny and taxonomy of Chinese <italic><tp:taxon-name><tp:taxon-name-part taxon-name-part-type="genus" reg="Physospermopsis">Physospermopsis</tp:taxon-name-part></tp:taxon-name></italic> (<tp:taxon-name><tp:taxon-name-part taxon-name-part-type="family">Apiaceae</tp:taxon-name-part></tp:taxon-name>)</article-title><source>PhytoKeys</source><day>23</day><month>3</month><year>2021</year><volume>175</volume><fpage>67</fpage><lpage>88</lpage><pub-id pub-id-type="doi">10.3897/phytokeys.175.57681</pub-id></mixed-citation></tp:treatment-meta><tp:nomenclature><label>4.</label><tp:taxon-name><object-id xmlns:xlink="http://www.w3.org/1999/xlink" content-type="arpha" xlink:type="simple">1F62F899-E5DE-5F7C-936E-C0778EE460C9</object-id>
              <tp:taxon-name-part taxon-name-part-type="genus" reg="Physospermopsis">Physospermopsis</tp:taxon-name-part>
              <tp:taxon-name-part taxon-name-part-type="species" reg="obtusiuscula">obtusiuscula</tp:taxon-name-part>
            </tp:taxon-name><tp:taxon-authority>(DC.) C.Norman, 1938: 231</tp:taxon-authority><tp:nomenclature-citation-list><tp:nomenclature-citation><tp:taxon-name>
                  <tp:taxon-name-part taxon-name-part-type="genus" reg="Hymenolaena"/>
                  <tp:taxon-name-part taxon-name-part-type="species" reg="obtusiuscula"/>
                </tp:taxon-name><comment>≡ <tp:taxon-name><tp:taxon-name-part taxon-name-part-type="genus" reg="Hymenolaena">Hymenolaena</tp:taxon-name-part> <tp:taxon-name-part taxon-name-part-type="species" reg="obtusiuscula">obtusiuscula</tp:taxon-name-part></tp:taxon-name> DC., 1830: 246 </comment></tp:nomenclature-citation><tp:nomenclature-citation><tp:taxon-name>
                  <tp:taxon-name-part taxon-name-part-type="genus" reg="Trachydium"/>
                  <tp:taxon-name-part taxon-name-part-type="species" reg="obtusiusculum"/>
                </tp:taxon-name><comment>≡ <tp:taxon-name><tp:taxon-name-part taxon-name-part-type="genus" reg="Trachydium">Trachydium</tp:taxon-name-part> <tp:taxon-name-part taxon-name-part-type="species" reg="obtusiusculum">obtusiusculum</tp:taxon-name-part></tp:taxon-name> (DC.) C.B.Clarke, 1879: 673 </comment></tp:nomenclature-citation><tp:nomenclature-citation><tp:taxon-name>
                  <tp:taxon-name-part taxon-name-part-type="genus" reg="Pleurospermum"/>
                  <tp:taxon-name-part taxon-name-part-type="species" reg="obtusiusculum"/>
                </tp:taxon-name><comment>≡ <tp:taxon-name><tp:taxon-name-part taxon-name-part-type="genus" reg="Pleurospermum">Pleurospermum</tp:taxon-name-part> <tp:taxon-name-part taxon-name-part-type="species" reg="obtusiusculum">obtusiusculum</tp:taxon-name-part></tp:taxon-name> (DC.) M.Hiroe, 1979: 741 </comment></tp:nomenclature-citation><tp:nomenclature-citation><tp:taxon-name>
                  <tp:taxon-name-part taxon-name-part-type="genus" reg="Aulacospermum"/>
                  <tp:taxon-name-part taxon-name-part-type="species" reg="obtusiusculum"/>
                </tp:taxon-name><comment>≡ <tp:taxon-name><tp:taxon-name-part taxon-name-part-type="genus" reg="Aulacospermum">Aulacospermum</tp:taxon-name-part> <tp:taxon-name-part taxon-name-part-type="species" reg="obtusiusculum">obtusiusculum</tp:taxon-name-part></tp:taxon-name> (DC.) A.R.Naqshi, U.Dhar et P.N.Kachroo, 1995: 107 </comment></tp:nomenclature-citation></tp:nomenclature-citation-list></tp:nomenclature><tp:treatment-sec sec-type="material" id="SECID0E61AI"><title>Type.</title><p>Nepal. “Ad Gossain-Than Nepalensium, Wallich [543]” (lectotype: G-DC; isolectotypes: BM [BM000622303, BM000944782], K [K000697363], K-WALLICH, LE).</p></tp:treatment-sec><tp:treatment-sec sec-type="description" id="SECID0EE2AI"><title>Diagnostic characters.</title><p><italic><tp:taxon-name><tp:taxon-name-part taxon-name-part-type="genus" reg="Physospermopsis">Physospermopsis</tp:taxon-name-part> <tp:taxon-name-part taxon-name-part-type="species" reg="obtusiuscula">obtusiuscula</tp:taxon-name-part></tp:taxon-name></italic> sometimes is flushed. The stems are dark purple-green, simple, and occasionally branched at the base. The fruit ribs are narrowly winged and sinuolate, which is a unique character in <italic><tp:taxon-name><tp:taxon-name-part taxon-name-part-type="genus" reg="Physospermopsis">Physospermopsis</tp:taxon-name-part></tp:taxon-name></italic>.</p></tp:treatment-sec><tp:treatment-sec sec-type="distribution" id="SECID0E32AI"><title>Distribution in China.</title><p>Sichuan, Tibet, Yunnan (Fig. <xref ref-type="fig" rid="F4">4</xref>).</p></tp:treatment-sec><tp:treatment-sec sec-type="distribution" id="SECID0EG3AI"><title>Distribution outside China.</title><p>Bhutan, India, Nepal, Sikkim.</p></tp:treatment-sec><tp:treatment-sec sec-type="habitat" id="SECID0EL3AI"><title>Habitat.</title><p><italic><tp:taxon-name><tp:taxon-name-part taxon-name-part-type="genus" reg="Physospermopsis">Physospermopsis</tp:taxon-name-part> <tp:taxon-name-part taxon-name-part-type="species" reg="obtusiuscula">obtusiuscula</tp:taxon-name-part></tp:taxon-name></italic> grows in shrubs or grassland at an elevation of ca. 4000 m.</p></tp:treatment-sec><tp:treatment-sec sec-type="material" id="SECID0E33AI"><title>Additional specimens examined.</title><p><bold>China. Sichuan Province</bold>: Xiangcheng County, 3900 m, 9 Aug 1981, <italic>Qinghai-Tibet Expedition 3986</italic> (PE); Xiangcheng County, 9 Aug 1981, <italic>Qinghai-Tibet Expedition 3942</italic> (PE); <bold>Tibet Province</bold>: Yadong County, 3500 m, 20 Aug 2019, <italic>X.L.Guo G19082009</italic> (<named-content xmlns:xlink="http://www.w3.org/1999/xlink" content-type="dwc:institutional_code" xlink:type="simple">SZ</named-content>); Nyingchi County, 3400 m, 8 Aug 1983, <italic>B.S.Li &amp; S.Z.Cheng 6199</italic> (PE); Nyingchi County, Mt. Shergyla, 3346 m, 13 Oct 2009, <italic>J.Luo</italic>, <italic>S.L.Wang &amp; G.Y.Wang LiuJQ-09XZ-388</italic> (KUN); Nyingchi County, Mt. Shergyla, 3346 m, 13 Oct 2009, <italic>J.Luo</italic>, <italic>S.L.Wang &amp; G.Y.Wang LuoJian-ZX-0938</italic> (PE); Yadong County, 3980 m, 14 Sep 1974, <italic>Qinghai-Tibet Expedition 74-2505</italic> (PE); Yadong County, 4000 m, 12 Sep 1974, <italic>Qinghai-Tibet Expedition 2416</italic> (PE); Nyalam County, 3800 m, 2 Sep 1972, <italic>1736</italic> (PE); Zayü County, 4300 m, 26 Sep 1982, <italic>Qinghai-Tibet Expedition 10635</italic> (PE); <bold>Yunnan Province</bold>: Dêqên County, Baimaxueshan, 4100 m, 15 Aug 2019, <italic>X.R.Xu XXR2019081502</italic> (<named-content xmlns:xlink="http://www.w3.org/1999/xlink" content-type="dwc:institutional_code" xlink:type="simple">SZ</named-content>); Gongshan County, Dulongjiang, 2900 m, 15 Sep 1938, <italic>T.T.Yü 20274</italic> (PE); Gongshan County, Dulongjiang, 3800 m, 9 Aug 1938, <italic>T.T.Yü 19829</italic> (PE).</p></tp:treatment-sec><tp:treatment-sec><!--Section generated to contain objects referenced in tp:taxon-treatment.--><fig id="F4" position="float" orientation="portrait"><object-id xmlns:xlink="http://www.w3.org/1999/xlink" content-type="doi" xlink:type="simple">10.3897/phytokeys.175.57681.figure4</object-id><object-id xmlns:xlink="http://www.w3.org/1999/xlink" content-type="arpha" xlink:type="simple">FF030180-C64A-5D94-9209-421148752AA6</object-id><label>Figure 4.</label><caption><p>Geographic distribution of the eight Chinese <italic><tp:taxon-name><tp:taxon-name-part taxon-name-part-type="genus" reg="Physospermopsis">Physospermopsis</tp:taxon-name-part></tp:taxon-name></italic> species in China. The altitude, scale, name of provinces and provincial capitals are also showed on the map.</p></caption><graphic xmlns:xlink="http://www.w3.org/1999/xlink" xlink:href="phytokeys-175-067-g004.jpg" position="float" orientation="portrait" xlink:type="simple" id="oo_523303.jpg"><uri content-type="original_file" xlink:type="simple">https://binary.pensoft.net/fig/523303</uri></graphic></fig></tp:treatment-sec></tp:taxon-treatment>
