# Supplementary material for: New insights into the phylogeny and taxonomy of Chinese Physospermopsis (Apiaceae)
Source: PhytoKeys. 2021 Mar 23;175:67–88. doi: 10.3897/phytokeys.175.57681 (PMC8009866; doi:10.3897/phytokeys.175.57681)
Supplement: XML Treatment for Physospermopsis muliensis [file phytokeys.175.57681-treatment6.xml]

<!DOCTYPE tp:taxon-treatment
  PUBLIC "-//TaxonX//DTD Taxonomic Treatment Publishing DTD v0 20100105//EN" "tax-treatment-NSO.dtd">
<tp:taxon-treatment xmlns:tp="http://www.plazi.org/taxpub"><tp:treatment-meta><kwd-group><label>Taxon classification</label><kwd><named-content xmlns:xlink="http://www.w3.org/1999/xlink" content-type="kingdom">Plantae</named-content></kwd></kwd-group><mixed-citation publication-type="journal"><person-group><name><surname>Xu</surname><given-names>Xin-Rui</given-names></name><name><surname>Guo</surname><given-names>Xian-Lin</given-names></name><name><surname>Price</surname><given-names>Megan</given-names></name><name><surname>He</surname><given-names>Xing-Jin</given-names></name><name><surname>Zhou</surname><given-names>Song-Dong</given-names></name></person-group><article-title>New insights into the phylogeny and taxonomy of Chinese <italic><tp:taxon-name><tp:taxon-name-part taxon-name-part-type="genus" reg="Physospermopsis">Physospermopsis</tp:taxon-name-part></tp:taxon-name></italic> (<tp:taxon-name><tp:taxon-name-part taxon-name-part-type="family">Apiaceae</tp:taxon-name-part></tp:taxon-name>)</article-title><source>PhytoKeys</source><day>23</day><month>3</month><year>2021</year><volume>175</volume><fpage>67</fpage><lpage>88</lpage><pub-id pub-id-type="doi">10.3897/phytokeys.175.57681</pub-id></mixed-citation></tp:treatment-meta><tp:nomenclature><label>5.</label><tp:taxon-name><object-id xmlns:xlink="http://www.w3.org/1999/xlink" content-type="arpha" xlink:type="simple">43C4D771-1AAE-5D6E-8A60-DF7E2C6DD345</object-id>
              <tp:taxon-name-part taxon-name-part-type="genus" reg="Physospermopsis">Physospermopsis</tp:taxon-name-part>
              <tp:taxon-name-part taxon-name-part-type="species" reg="muliensis">muliensis</tp:taxon-name-part>
            </tp:taxon-name><tp:taxon-authority>R.H.Shan et S.L.Liou, 1979: 105</tp:taxon-authority></tp:nomenclature><tp:treatment-sec sec-type="material" id="SECID0EU6AI"><title>Type.</title><p>China. Sichuan: Muli County, 4000 m, 20 Oct 1937, <italic>T.T.Yu 14579</italic> (holotype: PE [P01432306]).</p></tp:treatment-sec><tp:treatment-sec sec-type="description" id="SECID0E36AI"><title>Diagnostic characters.</title><p><italic><tp:taxon-name><tp:taxon-name-part taxon-name-part-type="genus" reg="Physospermopsis">Physospermopsis</tp:taxon-name-part> <tp:taxon-name-part taxon-name-part-type="species" reg="muliensis">muliensis</tp:taxon-name-part></tp:taxon-name></italic> usually possesses branching stems, ovate-oblong leaf blades, narrow sheaths, leaf-like bracts, lanceolate bracteoles, and ovoid fruits with filiform ribs with sparse scattered warts. Basal and lower petioles are narrowly winged.</p></tp:treatment-sec><tp:treatment-sec sec-type="distribution" id="SECID0ENABI"><title>Distribution.</title><p>Endemic to China, Sichuan (Fig. <xref ref-type="fig" rid="F4">4</xref>).</p></tp:treatment-sec><tp:treatment-sec sec-type="habitat" id="SECID0EXABI"><title>Habitat.</title><p><italic><tp:taxon-name><tp:taxon-name-part taxon-name-part-type="genus" reg="Physospermopsis">Physospermopsis</tp:taxon-name-part> <tp:taxon-name-part taxon-name-part-type="species" reg="muliensis">muliensis</tp:taxon-name-part></tp:taxon-name></italic> usually grows in wet grasslands at 2500–4100 m elevation.</p></tp:treatment-sec><tp:treatment-sec sec-type="material" id="SECID0EIBBI"><title>Additional specimens examined.</title><p><bold>China. Sichuan Province</bold>: Muli County, Kangwuliangzi, 3800 m, 9 Aug 2019, <italic>X.R.Xu XXR2019080903</italic> (<named-content xmlns:xlink="http://www.w3.org/1999/xlink" content-type="dwc:institutional_code" xlink:type="simple">SZ</named-content>); Muli County, 3900 m, 20 Oct 1981, <italic>L.R.Xu 0187</italic> (WUK); unknown locality, 3600 m, 29 November 2005, <italic>Anonymous 416</italic> (PE); unknown locality, 2580 m, 28 November 2005, <italic>Anonymous 418</italic> (PE); unknown locality, 3650 m, 29 November 2005, <italic>Anonymous 419</italic> (PE); Muli County, 3800 m, 21 Sep 1955, <italic>Anonymous 267</italic> (PE); Muli County, 3620 m, 15 Oct 1982, <italic>Y.B.Yang &amp; G.Yao 174</italic> (CDBI); Muli County, 3200 m, 3 Sep 1978, <italic>Q.S.Zhao</italic>, <italic>K.H.Mou &amp; Y.B.Yang 8395</italic> (CDBI); Muli County, 3650 m, 25 Oct 1986, <italic>Y.J.Li et al. 987</italic> (CDBI); Muli County, 3150 m, 25 Oct 1982, <italic>Vegetation expedition 29926</italic> (CDBI); Muli County, 3900 m, 22 Aug 1983, <italic>39</italic> (HITBC); Dukou County, 21 Sep 1978, <italic>412</italic> (SM); Jinyang County, Mt. Shizi, 4000 m, 18 Aug 1978, <italic>683</italic> (SM); Mianning County, Juexingou, 3000 m, 11 Oct 1978, <italic>Mianning expedition 667</italic> (SM); Ningnan County, 3700 m, 24 Aug 1978, <italic>Ningnan expedition 547</italic> (SM); Dukou County, Yanbian, 28 Sep 1978, <italic>Anonymous 435</italic> (SM); Meigu County, 3700 m, 18 Aug 1979, <italic>Anonymous 594</italic> (SM); Yanbian County, 28 Sep 1978, <italic>Anonymous 475</italic> (SM); Zhaojue County, 4040 m, 13 Jul 1979, <italic>Plants census expedition 179</italic> (SM); Xide County, 29 Jun 1979, <italic>Anonymous 495</italic> (SM); Mabian County, 3400 m, 1 Jul 1978, <italic>Mabian expedition 798</italic> (SM); Muli County, 3900 m, 2 Aug 1978, <italic>Muli expedition 577</italic> (SM); Muli County, Changhaizi, 3669 m, 7 Oct 2009, <italic>Z.L.Nie</italic>, <italic>Y.Meng &amp; T.Deng SunH-07ZX-2330</italic> (KUN).</p></tp:treatment-sec><tp:treatment-sec><!--Section generated to contain objects referenced in tp:taxon-treatment.--><fig id="F4" position="float" orientation="portrait"><object-id xmlns:xlink="http://www.w3.org/1999/xlink" content-type="doi" xlink:type="simple">10.3897/phytokeys.175.57681.figure4</object-id><object-id xmlns:xlink="http://www.w3.org/1999/xlink" content-type="arpha" xlink:type="simple">FF030180-C64A-5D94-9209-421148752AA6</object-id><label>Figure 4.</label><caption><p>Geographic distribution of the eight Chinese <italic><tp:taxon-name><tp:taxon-name-part taxon-name-part-type="genus" reg="Physospermopsis">Physospermopsis</tp:taxon-name-part></tp:taxon-name></italic> species in China. The altitude, scale, name of provinces and provincial capitals are also showed on the map.</p></caption><graphic xmlns:xlink="http://www.w3.org/1999/xlink" xlink:href="phytokeys-175-067-g004.jpg" position="float" orientation="portrait" xlink:type="simple" id="oo_523303.jpg"><uri content-type="original_file" xlink:type="simple">https://binary.pensoft.net/fig/523303</uri></graphic></fig></tp:treatment-sec></tp:taxon-treatment>
