# Supplementary material for: New insights into the phylogeny and taxonomy of Chinese Physospermopsis (Apiaceae)
Source: PhytoKeys. 2021 Mar 23;175:67–88. doi: 10.3897/phytokeys.175.57681 (PMC8009866; doi:10.3897/phytokeys.175.57681)
Supplement: XML Treatment for Physospermopsis delavayi [file phytokeys.175.57681-treatment8.xml]

<!DOCTYPE tp:taxon-treatment
  PUBLIC "-//TaxonX//DTD Taxonomic Treatment Publishing DTD v0 20100105//EN" "tax-treatment-NSO.dtd">
<tp:taxon-treatment xmlns:tp="http://www.plazi.org/taxpub"><tp:treatment-meta><kwd-group><label>Taxon classification</label><kwd><named-content xmlns:xlink="http://www.w3.org/1999/xlink" content-type="kingdom">Plantae</named-content></kwd></kwd-group><mixed-citation publication-type="journal"><person-group><name><surname>Xu</surname><given-names>Xin-Rui</given-names></name><name><surname>Guo</surname><given-names>Xian-Lin</given-names></name><name><surname>Price</surname><given-names>Megan</given-names></name><name><surname>He</surname><given-names>Xing-Jin</given-names></name><name><surname>Zhou</surname><given-names>Song-Dong</given-names></name></person-group><article-title>New insights into the phylogeny and taxonomy of Chinese <italic><tp:taxon-name><tp:taxon-name-part taxon-name-part-type="genus" reg="Physospermopsis">Physospermopsis</tp:taxon-name-part></tp:taxon-name></italic> (<tp:taxon-name><tp:taxon-name-part taxon-name-part-type="family">Apiaceae</tp:taxon-name-part></tp:taxon-name>)</article-title><source>PhytoKeys</source><day>23</day><month>3</month><year>2021</year><volume>175</volume><fpage>67</fpage><lpage>88</lpage><pub-id pub-id-type="doi">10.3897/phytokeys.175.57681</pub-id></mixed-citation></tp:treatment-meta><tp:nomenclature><label>7.</label><tp:taxon-name><object-id xmlns:xlink="http://www.w3.org/1999/xlink" content-type="arpha" xlink:type="simple">8A7A5242-A006-5E20-A9AC-A763FB810762</object-id>
              <tp:taxon-name-part taxon-name-part-type="genus" reg="Physospermopsis">Physospermopsis</tp:taxon-name-part>
              <tp:taxon-name-part taxon-name-part-type="species" reg="delavayi">delavayi</tp:taxon-name-part>
            </tp:taxon-name><tp:taxon-authority>(A.R.Franchet) H.Wolff, 1925: 278</tp:taxon-authority><tp:nomenclature-citation-list><tp:nomenclature-citation><tp:taxon-name>
                  <tp:taxon-name-part taxon-name-part-type="genus" reg="Arracacia"/>
                  <tp:taxon-name-part taxon-name-part-type="species" reg="delavayi"/>
                </tp:taxon-name><comment>≡ <tp:taxon-name><tp:taxon-name-part taxon-name-part-type="genus" reg="Arracacia">Arracacia</tp:taxon-name-part> <tp:taxon-name-part taxon-name-part-type="species" reg="delavayi">delavayi</tp:taxon-name-part></tp:taxon-name> A.R.Franchet, 1894: 115 </comment></tp:nomenclature-citation><tp:nomenclature-citation><tp:taxon-name>
                  <tp:taxon-name-part taxon-name-part-type="genus" reg="Pleurospermum"/>
                  <tp:taxon-name-part taxon-name-part-type="species" reg="delavayi"/>
                </tp:taxon-name><comment>≡ <tp:taxon-name><tp:taxon-name-part taxon-name-part-type="genus" reg="Pleurospermum">Pleurospermum</tp:taxon-name-part> <tp:taxon-name-part taxon-name-part-type="species" reg="delavayi">delavayi</tp:taxon-name-part></tp:taxon-name> (A.R.Franchet) M.Hiroe, 1958: 120 </comment></tp:nomenclature-citation></tp:nomenclature-citation-list></tp:nomenclature><tp:treatment-sec sec-type="material" id="SECID0EELBI"><title>Type.</title><p>China. Yunnan: Mosuoying, Yangyushan, 15 Sep 1885, <italic>Delavay 2017</italic> (lectotype, designated by <xref ref-type="bibr" rid="B38">Pimenov and Kljuykov 2000c</xref>, pg. 537: P [P00245424]).</p></tp:treatment-sec><tp:treatment-sec sec-type="description" id="SECID0EQLBI"><title>Diagnostic characters.</title><p><italic><tp:taxon-name><tp:taxon-name-part taxon-name-part-type="genus" reg="Physospermopsis">P.</tp:taxon-name-part> <tp:taxon-name-part taxon-name-part-type="species" reg="delavayi">delavayi</tp:taxon-name-part></tp:taxon-name></italic> usually possesses a conspicuously winged rachis and yellow-green, round fruits. The bracts are usually smaller than other species of <italic><tp:taxon-name><tp:taxon-name-part taxon-name-part-type="genus" reg="Physospermopsis">Physospermopsis</tp:taxon-name-part></tp:taxon-name></italic>. The basal leaves are obovate to obovate-orbicular with incised-serrate or lobed margin or cuneate with partite margin.</p></tp:treatment-sec><tp:treatment-sec sec-type="distribution" id="SECID0EIMBI"><title>Distribution.</title><p>Endemic to China, Hunan, Sichuan, Yunnan. (Fig. <xref ref-type="fig" rid="F4">4</xref>).</p></tp:treatment-sec><tp:treatment-sec sec-type="habitat" id="SECID0ESMBI"><title>Habitat.</title><p><italic><tp:taxon-name><tp:taxon-name-part taxon-name-part-type="genus" reg="Physospermopsis">Physospermopsis</tp:taxon-name-part> <tp:taxon-name-part taxon-name-part-type="species" reg="delavayi">delavayi</tp:taxon-name-part></tp:taxon-name></italic> prefers to grow in the pine forest or open grasslands.</p></tp:treatment-sec><tp:treatment-sec sec-type="material" id="SECID0EDNBI"><title>Additional specimens examined.</title><p><bold>China. Sichuan Province</bold>: Yanyuan County, Lugu Lake, 3200 m, 11 Aug 2019, <italic>X.R.Xu XXR2019081102</italic> (<named-content xmlns:xlink="http://www.w3.org/1999/xlink" content-type="dwc:institutional_code" xlink:type="simple">SZ</named-content>); <bold>Yunnan Province</bold>: Lijiang County, Mt. Yulong, 3000 m, 13 Aug 2019, <italic>X.R.Xu XXR2019081305</italic> (<named-content xmlns:xlink="http://www.w3.org/1999/xlink" content-type="dwc:institutional_code" xlink:type="simple">SZ</named-content>); Shangri-La, 3200 m, 18 Jul 2018, <italic>X.L.Guo G18071802</italic> (<named-content xmlns:xlink="http://www.w3.org/1999/xlink" content-type="dwc:institutional_code" xlink:type="simple">SZ</named-content>); Lijiang County, Ganhaizi, 3100 m, 14 Feb 1968, <italic>Anonymous s.n.</italic> (HITBC); Lijiang County, Baishuihe, 2980 m, 4 Aug 1962, <italic>Anonymous s.n.</italic> (HITBC); Shuangbai County, Tuodian, 6 Oct 1958, <italic>S.Q.Huang 0217</italic> (LBG); Chuxiong County, Baomanjie, 19 Sep 1958, <italic>S.Q.Huang 035</italic> (LBG); Jianshui County, Yangjieba, 17 Mar 1941, <italic>S.E.Liu 018312</italic> (PE); Eryuan County, Chaijiaying, Mt. Longtou, 21 Jul 1929, <italic>R.C.Qin 23338</italic> (PE); unknown locality, <italic>Anonymous 3365</italic> (PE); unknown locality, <italic>M.Chen 2460</italic> (KUN); <italic>W.R.He 2381</italic> (KUN); Fumin County, Mt. Laoqing, 2300 m, 19 Oct1964, <italic>B.Y.Qiu 596086</italic> (KUN); Yiliang County, Qixingcun, 27 Aug 1975, <italic>B.Y.Qiu 60727</italic> (KUN); Xicheng County, Qingshuihe, 1900 m, 12 Oct1982, <italic>B.T.Yue 2088</italic> (KUN); Shangri-La County, Habacun, 2800 m, 3 Aug 1962, <italic>A.L.Zhang 100750</italic> (KUN); Lijiang County, Mt. Yulong, Baishuihe, 3000 m, 11 Jul 1962, <italic>A.L.Zhang</italic>, <italic>S.W.Yu 100919</italic> (KUN); Lijiang County, Yuhucun, 29 Aug 2010, <italic>Z.X.Wang WZX2010082911</italic> (<named-content xmlns:xlink="http://www.w3.org/1999/xlink" content-type="dwc:institutional_code" xlink:type="simple">SZ</named-content>); Lijiang County, Yuhucun, 31 Aug 2010, <italic>Z.X.Zhang WZX2010083102</italic> (<named-content xmlns:xlink="http://www.w3.org/1999/xlink" content-type="dwc:institutional_code" xlink:type="simple">SZ</named-content>); unknown locality, 29 Aug 2010, <italic>P.Gao</italic>, <italic>S.Liu 10829-6</italic> (<named-content xmlns:xlink="http://www.w3.org/1999/xlink" content-type="dwc:institutional_code" xlink:type="simple">SZ</named-content>); unknown locality, 17 Sep 1938, <italic>12366</italic> (PEY); 22 Sep 1919, <italic>K.K.TSOONG 387</italic> (PEY).</p></tp:treatment-sec><tp:treatment-sec><!--Section generated to contain objects referenced in tp:taxon-treatment.--><fig id="F4" position="float" orientation="portrait"><object-id xmlns:xlink="http://www.w3.org/1999/xlink" content-type="doi" xlink:type="simple">10.3897/phytokeys.175.57681.figure4</object-id><object-id xmlns:xlink="http://www.w3.org/1999/xlink" content-type="arpha" xlink:type="simple">FF030180-C64A-5D94-9209-421148752AA6</object-id><label>Figure 4.</label><caption><p>Geographic distribution of the eight Chinese <italic><tp:taxon-name><tp:taxon-name-part taxon-name-part-type="genus" reg="Physospermopsis">Physospermopsis</tp:taxon-name-part></tp:taxon-name></italic> species in China. The altitude, scale, name of provinces and provincial capitals are also showed on the map.</p></caption><graphic xmlns:xlink="http://www.w3.org/1999/xlink" xlink:href="phytokeys-175-067-g004.jpg" position="float" orientation="portrait" xlink:type="simple" id="oo_523303.jpg"><uri content-type="original_file" xlink:type="simple">https://binary.pensoft.net/fig/523303</uri></graphic></fig></tp:treatment-sec><ref-list><ref id="B38"><mixed-citation xmlns:xlink="http://www.w3.org/1999/xlink" xlink:type="simple"><person-group><name name-style="western"><surname>Pimenov</surname><given-names>MG</given-names></name><name name-style="western"><surname>Kljuykov</surname><given-names>EV</given-names></name></person-group> (<year>2000c</year>) Taxonomic revision of <italic><tp:taxon-name><tp:taxon-name-part taxon-name-part-type="genus">Pleurospermum</tp:taxon-name-part></tp:taxon-name></italic> HOFFM. and related genera of <tp:taxon-name><tp:taxon-name-part taxon-name-part-type="family">Umbelliferae</tp:taxon-name-part></tp:taxon-name> III. The genera <italic><tp:taxon-name><tp:taxon-name-part taxon-name-part-type="genus">Physospermopsis</tp:taxon-name-part></tp:taxon-name></italic> and <italic><tp:taxon-name><tp:taxon-name-part taxon-name-part-type="genus">Hymenidium</tp:taxon-name-part></tp:taxon-name></italic>. Feddes Repertorium 111(7–8): 535–552. <ext-link xlink:type="simple" ext-link-type="doi" xlink:href="10.1002/fedr.20001110719">https://doi.org/10.1002/fedr.20001110719</ext-link></mixed-citation></ref></ref-list></tp:taxon-treatment>
