# Supplementary material for: New insights into the phylogeny and taxonomy of Chinese Physospermopsis (Apiaceae)
Source: PhytoKeys. 2021 Mar 23;175:67–88. doi: 10.3897/phytokeys.175.57681 (PMC8009866; doi:10.3897/phytokeys.175.57681)
Supplement: XML Treatment for Physospermopsis nana [file phytokeys.175.57681-treatment9.xml]

<!DOCTYPE tp:taxon-treatment
  PUBLIC "-//TaxonX//DTD Taxonomic Treatment Publishing DTD v0 20100105//EN" "tax-treatment-NSO.dtd">
<tp:taxon-treatment xmlns:tp="http://www.plazi.org/taxpub"><tp:treatment-meta><kwd-group><label>Taxon classification</label><kwd><named-content xmlns:xlink="http://www.w3.org/1999/xlink" content-type="kingdom">Plantae</named-content></kwd></kwd-group><mixed-citation publication-type="journal"><person-group><name><surname>Xu</surname><given-names>Xin-Rui</given-names></name><name><surname>Guo</surname><given-names>Xian-Lin</given-names></name><name><surname>Price</surname><given-names>Megan</given-names></name><name><surname>He</surname><given-names>Xing-Jin</given-names></name><name><surname>Zhou</surname><given-names>Song-Dong</given-names></name></person-group><article-title>New insights into the phylogeny and taxonomy of Chinese <italic><tp:taxon-name><tp:taxon-name-part taxon-name-part-type="genus" reg="Physospermopsis">Physospermopsis</tp:taxon-name-part></tp:taxon-name></italic> (<tp:taxon-name><tp:taxon-name-part taxon-name-part-type="family">Apiaceae</tp:taxon-name-part></tp:taxon-name>)</article-title><source>PhytoKeys</source><day>23</day><month>3</month><year>2021</year><volume>175</volume><fpage>67</fpage><lpage>88</lpage><pub-id pub-id-type="doi">10.3897/phytokeys.175.57681</pub-id></mixed-citation></tp:treatment-meta><tp:nomenclature><label>8.</label><tp:taxon-name><object-id xmlns:xlink="http://www.w3.org/1999/xlink" content-type="arpha" xlink:type="simple">8687EE7C-4892-51AC-812B-05DFBE8754AE</object-id>
              <tp:taxon-name-part taxon-name-part-type="genus" reg="Physospermopsis">Physospermopsis</tp:taxon-name-part>
              <tp:taxon-name-part taxon-name-part-type="species" reg="nana">nana</tp:taxon-name-part>
            </tp:taxon-name><tp:taxon-authority>(A.R.Franchet) M.G.Pimenov et E.V.Kljuykov, 2000c: 538</tp:taxon-authority><tp:nomenclature-citation-list><tp:nomenclature-citation><tp:taxon-name>
                  <tp:taxon-name-part taxon-name-part-type="genus" reg="Pleurospermum"/>
                  <tp:taxon-name-part taxon-name-part-type="species" reg="nanum"/>
                </tp:taxon-name><comment>= <tp:taxon-name><tp:taxon-name-part taxon-name-part-type="genus" reg="Pleurospermum">Pleurospermum</tp:taxon-name-part> <tp:taxon-name-part taxon-name-part-type="species" reg="nanum">nanum</tp:taxon-name-part></tp:taxon-name> A.R.Franchet, 1894: 140. Type: CHINA. Yunnan: Dali County, Mt. Cang, 25 Sep 1884, <italic>Delavay 197</italic> (syntypes: P [P00834544, P00834545]). </comment></tp:nomenclature-citation></tp:nomenclature-citation-list></tp:nomenclature><tp:treatment-sec sec-type="material" id="SECID0EPRBI"><title>Type.</title><p>China. Yunnan: Mt. Cang, 4000 m, 30 Aug 1889, <italic>Delavay 4066</italic> (lectotype, designated by <xref ref-type="bibr" rid="B38">Pimenov and Kljuykov 2000c</xref>, pg. 538: P [P00834546]; isolectotype, designated by <xref ref-type="bibr" rid="B38">Pimenov and Kljuykov 2000c</xref>, pg. 538: P [P00834547]).</p></tp:treatment-sec><tp:treatment-sec sec-type="description" id="SECID0E6RBI"><title>Diagnostic characters.</title><p><italic><tp:taxon-name><tp:taxon-name-part taxon-name-part-type="genus" reg="Physospermopsis">Physospermopsis</tp:taxon-name-part> <tp:taxon-name-part taxon-name-part-type="species" reg="nana">nana</tp:taxon-name-part></tp:taxon-name></italic> usually possesses reduced stem, membranous-margined sheaths, and leaf-like bracts. The bracteoles are pale green with whitish margin in lower half. The ultimate segments are linear-lanceolate. The characters mentioned above are sufficient to distinguish it from other <italic><tp:taxon-name><tp:taxon-name-part taxon-name-part-type="genus" reg="Physospermopsis">Physospermopsis</tp:taxon-name-part></tp:taxon-name></italic> species.</p></tp:treatment-sec><tp:treatment-sec sec-type="distribution" id="SECID0EXSBI"><title>Distribution.</title><p>Endemic to China, Sichuan, Tibet, Yunnan. (Fig. <xref ref-type="fig" rid="F4">4</xref>).</p></tp:treatment-sec><tp:treatment-sec sec-type="habitat" id="SECID0EBTBI"><title>Habitat.</title><p><italic><tp:taxon-name><tp:taxon-name-part taxon-name-part-type="genus" reg="Physospermopsis">Physospermopsis</tp:taxon-name-part> <tp:taxon-name-part taxon-name-part-type="species" reg="nana">nana</tp:taxon-name-part></tp:taxon-name></italic> usually grows on marshy meadows, under shrubs.</p></tp:treatment-sec><tp:treatment-sec sec-type="material" id="SECID0ESTBI"><title>Additional specimens examined.</title><p><bold>China. Sichuan Province</bold>: Yajiang County, 3800 m, 9 Aug 1979, <italic>Yajiangdui 293</italic> (SM); Muli County, Sanqu, 3600 m, 13 Sep 1983, <italic>Qinghai-Tibet Expedition 14043</italic> (KUN); <bold>Tibet Province</bold>: Cona County, 4561 m, 10 Aug 2015, <italic>L.Wei &amp; J.C.Hao 15544</italic> (BNU); Lahsa County, 5200 m, 3 Sep 1965, <italic>G.C.Xia &amp; T.K.Mi 2610</italic> (KUN); Gê’gyai County, 5200 m, 21 Aug 1976, <italic>Qinghai-Tibet Expedition 8710</italic> (KUN); Lahsa County, 6000 m, 1 Sep 1965, <italic>Y.T.Zhang &amp; K.Y.Lang 2412</italic> (KUN); Gê’gyai County, 5185 m, 9 Sep 2017, <italic>Y.He BNU2017XZ325</italic> (BNU); Shigatse, 4645 m, 23 Aug 2017, <italic>Y.He &amp; D.H.Liu BNU2017XZ064</italic> (BNU); Gar County, 4360 m, 31 Aug 2008, <italic>J.H.Chen et al YangYP-Q-0122</italic> (KUN). <bold>Yunnan Province</bold>: Lanping County, 4200 m, 18 Oct 2019, <italic>X.L.Guo G19101802</italic> (<named-content xmlns:xlink="http://www.w3.org/1999/xlink" content-type="dwc:institutional_code" xlink:type="simple">SZ</named-content>); Lijiang County, Mt. Yulong, 4400 m, 18 Aug 1976, <italic>Y.Q.He 049</italic> (WUK); Dêqên County, Baima snow range, 4400 m, 14 Jul 1981, <italic>Qinghai-Tibet Expedition 2774</italic> (HITBC); Gongshan County, Mt. Nanwan, 3400 m, 22 Sep 1997, <italic>9604</italic> (KUN); Zhongdian County, 4190 m, 2 Oct 2005, <italic>Z.D.Fang et al PL-130</italic> (SABG); Lijiang County, Yuhu, 4000 m, 8 Sep 1955, <italic>G.M.Feng 21475</italic> (KUN); Lijiang County, 4100 m, 31 Aug 1963, <italic>C.Z.Bao 20229</italic> (KUN); Zhongdian County, 4200 m, 2 Aug 1986, <italic>H.Sun &amp; Z.G.Qian 991</italic> (KUN); Lijiang County, snow range, 15 Sep 1940, <italic>R.C.Qin 31043</italic> (KUN); Zhongdian County, Mt. Haba, 4000 m, 31 Aug 1962, <italic>Zhongdian Expedition 1687</italic> (KUN); Zhongdian County, Haba snow range, 26 Aug 1939, <italic>G.M.Feng 2215</italic> (KUN); Lijiang County, Yulong, 4000 m, 31 Aug 1963, <italic>C.Z.Bao 20226</italic> (KUN); Lijiang County, 2600 m, 27 Jul 1937, <italic>D.J.Yu 15374</italic> (KUN); Lijiang County, Mt. Yulong, 3200 m, 26 Aug 1961, <italic>R.L.Xiong &amp; Y.F.Qi 612715</italic> (KUN); Dali County, 20 Aug 1945, <italic>H.C.Wang 4507</italic> (KUN); unknown locality, 1963, <italic>J.S.Yang 2374</italic> (KUN); Zhongdian County, 3400 m, 28 Jun 2009, <italic>Z.D.Fang G-297</italic> (SABG); Dali County, Mt. Cang, 3460 m, 15 Oct 1990, <italic>CLD-90</italic> (PE).</p></tp:treatment-sec><tp:treatment-sec><!--Section generated to contain objects referenced in tp:taxon-treatment.--><fig id="F4" position="float" orientation="portrait"><object-id xmlns:xlink="http://www.w3.org/1999/xlink" content-type="doi" xlink:type="simple">10.3897/phytokeys.175.57681.figure4</object-id><object-id xmlns:xlink="http://www.w3.org/1999/xlink" content-type="arpha" xlink:type="simple">FF030180-C64A-5D94-9209-421148752AA6</object-id><label>Figure 4.</label><caption><p>Geographic distribution of the eight Chinese <italic><tp:taxon-name><tp:taxon-name-part taxon-name-part-type="genus" reg="Physospermopsis">Physospermopsis</tp:taxon-name-part></tp:taxon-name></italic> species in China. The altitude, scale, name of provinces and provincial capitals are also showed on the map.</p></caption><graphic xmlns:xlink="http://www.w3.org/1999/xlink" xlink:href="phytokeys-175-067-g004.jpg" position="float" orientation="portrait" xlink:type="simple" id="oo_523303.jpg"><uri content-type="original_file" xlink:type="simple">https://binary.pensoft.net/fig/523303</uri></graphic></fig></tp:treatment-sec><ref-list><ref id="B38"><mixed-citation xmlns:xlink="http://www.w3.org/1999/xlink" xlink:type="simple"><person-group><name name-style="western"><surname>Pimenov</surname><given-names>MG</given-names></name><name name-style="western"><surname>Kljuykov</surname><given-names>EV</given-names></name></person-group> (<year>2000c</year>) Taxonomic revision of <italic><tp:taxon-name><tp:taxon-name-part taxon-name-part-type="genus">Pleurospermum</tp:taxon-name-part></tp:taxon-name></italic> HOFFM. and related genera of <tp:taxon-name><tp:taxon-name-part taxon-name-part-type="family">Umbelliferae</tp:taxon-name-part></tp:taxon-name> III. The genera <italic><tp:taxon-name><tp:taxon-name-part taxon-name-part-type="genus">Physospermopsis</tp:taxon-name-part></tp:taxon-name></italic> and <italic><tp:taxon-name><tp:taxon-name-part taxon-name-part-type="genus">Hymenidium</tp:taxon-name-part></tp:taxon-name></italic>. Feddes Repertorium 111(7–8): 535–552. <ext-link xlink:type="simple" ext-link-type="doi" xlink:href="10.1002/fedr.20001110719">https://doi.org/10.1002/fedr.20001110719</ext-link></mixed-citation></ref></ref-list></tp:taxon-treatment>
